# Supplementary material for: High-Performance Triboelectric Nanogenerator Based on PVDF Nanofibers Modified by a Charge Control Agent n-Propyl Gallate
Source: Materials (Basel). 2025 Jun 30;18(13):3089. doi: 10.3390/ma18133089 (PMC12250774; doi:10.3390/ma18133089)
Supplement: Supplementary file 1 [file materials-18-03089-s001.zip]

Archive with 3 entries (3 files):
- Supplementary Material.pdf
- Video S1 Commercial LCD calculator power supply experiment.mp4
- Video S2 LEDs lighting experiment.mp4
